# Supplementary material for: Stance Postural Strategies in Patients with Chronic Inflammatory Demyelinating Polyradiculoneuropathy
Source: PLoS One. 2016 Mar 15;11(3):e0151629. doi: 10.1371/journal.pone.0151629 (PMC4792479; doi:10.1371/journal.pone.0151629)
Supplement: S1 File — (XLS) [file pone.0151629.s001.xls]

## Sheet: Healthy Subjects
		Postural Variables
Siubject	MDDEO	MDDEC	MVT1EO	MVT1EC	MVT2EO	MVT2EC	MAT1EO	MAT1EC	MAT2EO	MAT2EC
MAEL	0.554	0.359	5.48	11.33	3.59	7.62	6.64	13.91	5.54	7.78
GOSI	0.327	0.239	4.22	7.93	2.61	4.41	6.31	13.73	3.57	7.14
PAPA	0.498	0.294	5.07	11.86	3.81	7.08	7.77	9.48	5.3	6.02
FIMA	0.446	0.368	4.55	6.47	2.79	3.66	8.21	8.36	7.16	4.24
COAN	0.594	0.387	5.69	10.91	3.59	6.72	8.13	10.48	5.21	6.38
PILU	0.389	0.338	8.02	14.7	4.99	8.19	14.7	19.13	7.39	9.53
LUAN	0.417	0.314	6.42	10.55	3.87	6.27	11.49	8.54	5.75	4.75
RIST	0.387	0.271	4.15	8.16	1.95	3.94	7.02	7.57	4.48	4.38
VANI	0.356	0.271	5.1	8.19	3.39	4.99	6.93	11.72	4.55	6.79
CALU	0.363	0.224	7.32	12.11	4.6	6.66	8.95	15.4	5.83	5.89
CAMA	0.407	0.33	3.99	8.26	2.76	5.54	11.72	8.17	7.31	5.39
RIFA	0.432	0.305	6.02	9.22	3.33	4.66	10.12	11.1	4.85	5.44
SIOR	0.323	0.271	7.15	13.26	4.1	7.32	12.67	16.51	8.2	9.08
AMMA	0.363	0.246	4.83	9.66	2.78	5.23	5.37	9.62	3.28	5.73
SIAN	0.392	0.327	3.94	5.15	2.04	2.72	8.28	5.91	5.19	2.62
ACNE	0.418	0.255	3.9	9.45	2.44	5.27	11.22	12.57	6.34	8.62
ABTE	0.243	0.218	5.62	10	3.29	6	8.4	8.81	5.12	6.11
SIMA	0.372	0.303	6.22	10.11	4.31	6.25	12.85	23.7	8.71	16.21
SIAD	0.295	0.246	6.41	11.03	4.2	5.97	15.14	11.68	9.63	6.98
SAQU	0.331	0.262	6.46	9.3	3.03	4.64	8.32	12.79	4.14	5.89
LAMA	0.288	0.273	6.08	6.53	3.3	3.57	4.72	4.95	2.55	2.32
RIOS	0.298	0.254	6.42	8.42	3.85	5.15	14.72	9.08	9.56	6.41
DIAN	0.277	0.247	5.32	8.83	2.84	4.47	7.64	9.02	4.22	4.6
ASGI	0.366	0.295	4.92	7.76	3.22	4.6	6.82	6.58	4.34	4.03

## Sheet: CIDP Patients
		Postural Variables
Patients	MDDEO	MDDEC	MVT1EO	MVT1EC	MVT2EO	MVT2EC	MAT1EO	MAT1EC	MAT2EO	MAT2EC
1	0.45	0.39	8.51	10.87	3.5	5.81	15.24	24.46	4.64	12.01
2	0.471	0.49	4.3	11.65	3.28	5.89	10.89	17.17	4.97	9.06
3	0.375	0.392	11.36	42.87	10.1	30.6	20.03	31.07	13	20.24
4	0.543	0.43	6.91	17.31	4.12	11.09	10.68	12.93	8.67	7.76
5	0.596	0.464	11.29	33.02	8.67	16.69	7.19	10.25	4.61	8.98
6	0.539	0.463	9.29	18.71	7.9	14.64	7.86	17.8	9.69	9.52
7	0.471	0.528	10.57	47.84	13.78	25.45	27.23	51.62	9.8	31.59
8	0.38	0.4	5.7	6.7	2.62	3.82	14.2	13.36	4.97	8.38
9	0.33	0.334	20.58	23.28	5.23	11.58	19.35	38.61	16.34	14.52
10	0.39	0.36	16.8	38.6	6.63	17.2	19.77	33.7	7.69	12.52
11	0.45	0.39	9.53	22.71	5.19	12.64	13.24	22.46	10.24	15.3
12	0.543	0.42	10.29	14.98	3.96	8.26	7.24	8.05	9.64	9.37
13	0.38	0.4	7.62	24.71	6.19	13.64	14.24	23.46	8.69	11.52

## Sheet: ClinicalNCSNDS
									Sural			Peroneal				Tibial
	Patient	Age	Sex	Age of onset	Years of Disease	NDSMP	NDSMD	NDSS	Latency	Amplitude	Velocity	Latency	Amplitude	Velocity	F wave	Latency	Amplitude	Velocity	F wave
SIGI	1	24	M	20	4	2	12	2	3.9	4	19.4	9	2.1	28.3	71.2	9.9	4.2	26.3	68.7
MOAL	2	28	M	27	1	4	16	2	4.8	10	38.2	8.5	2	32.5		10.3	3.4	34.2
CIST	3	32	F	31	1	12	15	8	4	5	36	4.6	2	33.4	73.5	5.4	4.4	32.6	79.3
MOGI	4	45	F	39	6	8	17	8	3.7	6	30.5	8.8	1.5	31.2		10.5	1.5	30.4
MAAN	5	47	F	45	2	4	18	6	5	4	25	7.6	1.4	25.5	70.3	6.4	1.1	26.4	70.5
TORI	6	51	F	45	6	18	16	16		0		6.7	1.5	19.5		10.2	1.4	19.8
FRGI	7	50	M	46	4	5	16	8	5	3	19.2	6.1	1.9	18.4	70.2	6.3	3	30	69.3
CEEU	8	60	M	58	2	4	12	10	4.5	6	25.4	6.7	2.5	28.3	66.2	10.7	3.9	27.8	75.3
RICCI	9	54	M	51	3	4	12	12	4	4	24.6	8.9	3.5	18.9		9.8	4.7	20.3
CIVA	10	67	M	66	1	4	11	14		0		7	3	27.4		10.3	5.2	23.5
RIST	11	62	F	60	2	12	13	8	4.9	4	23.4	5.9	2	25.2	60.1	10.6	4.2	24.3	66
GIFR	12	50	F	47	3	4	17	2	4	6	34	6	1.8	29.4	63.1	10.4	1.3	33.7	65.3
CEVA	13	38	M	34	4	6	13	6	4.2	4	28.3	5	2.5	26.7	64.7	4.3	6	27.6	58.3
